# Supplementary material for: 3D Mitochondrial Structure in Aging Human Skeletal Muscle: Insights Into MFN‐2‐Mediated Changes
Source: Aging Cell. 2025 Apr 25;24(7):e70054. doi: 10.1111/acel.70054 (PMC12266761; doi:10.1111/acel.70054)
Supplement: Supplementary file 3 — Appendix S3. Full parameters of Cohort #3, used for imaging of 3D reconstruction, including patient age. [file ACEL-24-e70054-s010.xlsx]

## Sheet: Young
Case Number	Site	Sex	Age	Diagnosis	Histology
#1	Thigh	F	16	No significant histopathologic abnormality	No abnormalities
#2	Vastus lateralis	F	21	No significant histopathologic abnormality	Mild atrophy
#3	Thigh	M	21	Normal muscle	No abnormalities
#4	Quadriceps	M	26	Normal muscle	No abnormalities
#5	Thigh	M	29	No significant histopathologic abnormality	No abnormalities

## Sheet: Old
Case Number	Site	Sex	Age	Diagnosis	Histology	History Provided with Biopsy
#1	Thigh	F	48	No significant histopathologic abnormality	No abnormalities	Clinical diagnosis: myopathy
#2	Thigh	F	58	BCM: Mild nonspecific features	Scattered atrophyic and rare degenerating fiber	Progressive leg weakness and suspected myositis
#3	Thigh	M	59	No significant histopathologic abnormality	Scattered mildly atrophic fibers	Leg cramping and leg weakness
#4	Vastus lateralis	F	68	Normal muscle	No abnormalities	Proximal weakness and rash following flu shot. EMG: mild inflammatory myopathy
