# Supplementary material for: 3D Mitochondrial Structure in Aging Human Skeletal Muscle: Insights Into MFN‐2‐Mediated Changes
Source: Aging Cell. 2025 Apr 25;24(7):e70054. doi: 10.1111/acel.70054 (PMC12266761; doi:10.1111/acel.70054)
Supplement: Supplementary file 6 — Appendix S6. Orthologs of FlyBase ID names and fly gene names. [file ACEL-24-e70054-s006.xlsx]

## Sheet: Sheet1
FlyBaseID	Fly Symbol
FBgn0264748	CG44006
FBgn0266488	CG45087
FBgn0038294	Mf
FBgn0030028	Corp
FBgn0038846	CG5697
FBgn0085246	CG34217
FBgn0265977	lncRNA:CR44756
FBgn0000639	Fbp1
FBgn0046763	CG17278
FBgn0037128	CG14572
FBgn0027280	l(1)G0193
FBgn0039529	CG5612
FBgn0031008	CG8010
FBgn0083972	CG34136
FBgn0040732	CG16926
FBgn0040600	CG13631
FBgn0002565	Lsp2
FBgn0034647	pirk
FBgn0029867	CG3847
FBgn0038455	CG14907
FBgn0259967	Sfp53D
FBgn0038290	CG6912
FBgn0261553	CG42671
FBgn0039239	CG13641
FBgn0032587	CG5953
FBgn0035948	CG5644
FBgn0030628	CG9114
FBgn0264892	asRNA:CR44083
FBgn0036588	CG13068
FBgn0040364	CG11378
FBgn0034935	Orcokinin
FBgn0002562	Lsp1alpha
FBgn0085228	CG34199
FBgn0036656	CG13026
FBgn0038460	CG18622
FBgn0267164	asRNA:CR45604
FBgn0013673	ATP8
FBgn0030156	CG15247
FBgn0265590	lncRNA:CR44417
FBgn0037936	CG6908
FBgn0261704	CG42740
FBgn0085248	CG34219
FBgn0002563	Lsp1beta
FBgn0027544	CG2217
FBgn0052115	CG32115
FBgn0032218	CG5381
FBgn0035510	Cpr64Aa
FBgn0265180	CG44245
FBgn0038879	CG17298
FBgn0033261	udd
FBgn0265380	asRNA:CR44321
FBgn0259223	CG42323
FBgn0039324	CG10553
FBgn0033820	CG4716
FBgn0031907	CG5171
FBgn0039737	CG7920
FBgn0013686	lrRNA
FBgn0038914	fit
FBgn0050055	lncRNA:CR30055
FBgn0085277	CG34248
FBgn0263258	chas
FBgn0031313	CG5080
FBgn0265313	CG44286
FBgn0262026	CG42837
FBgn0041160	comm2
FBgn0020908	Scp1
FBgn0031800	CG9497
FBgn0003867	tsl
FBgn0037129	CG14565
FBgn0261611	CG42700
FBgn0267165	lncRNA:CR45605
FBgn0286030	lncRNA:CR46350
FBgn0034578	CG15653
FBgn0027586	CG5867
FBgn0053093	CG33093
FBgn0040793	CG7630
FBgn0035461	ntc
FBgn0037197	CG13239
FBgn0034253	CG10936
FBgn0036433	CG9628
FBgn0265795	lncRNA:CR44584
FBgn0015766	Msr-110
FBgn0267798	lncRNA:CR46123
FBgn0265862	lncRNA:CR44651
FBgn0262539	CG43093
FBgn0034054	CG8366
FBgn0032025	CG7778
FBgn0036680	Cpr73D
FBgn0260764	CG42562
FBgn0039805	Cpr100A
FBgn0053199	CG33199
FBgn0038674	CG14285
FBgn0001316	klar
FBgn0032495	CG16820
FBgn0261803	CG42749
FBgn0259203	CG42307
FBgn0028955	CG8788
FBgn0035807	CG7492
FBgn0030740	CG9917
FBgn0036689	CG7730
FBgn0038420	CG10311
FBgn0016926	Pino
FBgn0004779	Ccp84Ae
FBgn0036589	CG13067
FBgn0039807	CG15546
FBgn0044812	TotC
FBgn0033725	Cpr49Ac
FBgn0264822	asRNA:CR44030
FBgn0028526	CG15293
FBgn0052218	lncRNA:CR32218
FBgn0266634	asRNA:CR45141
FBgn0004133	blow
FBgn0033736	CG13154
FBgn0259682	Jabba
FBgn0044324	Chro
FBgn0035859	CG13678
FBgn0264874	asRNA:CR44065
FBgn0261817	CG42759
FBgn0010105	comm
FBgn0263650	lncRNA:CR43641
FBgn0259700	CG42354
FBgn0046876	Obp83ef
FBgn0033628	CG13203
FBgn0085225	CG34196
FBgn0035949	CG13314
FBgn0034741	CG4269
FBgn0265426	lncRNA:CR44338
FBgn0266414	lncRNA:CR45054
FBgn0039685	Obp99b
FBgn0028424	JhI-26
FBgn0040799	CG13051
FBgn0032494	CG5945
FBgn0036152	CG6175
FBgn0034501	CG13868
FBgn0035858	CG13674
FBgn0266940	CR45391
FBgn0035513	Cpr64Ad
FBgn0035379	spz5
FBgn0040653	IM4
FBgn0028394	CG17834
FBgn0036665	CG13024
FBgn0033751	CG8818
FBgn0261680	CG42727
FBgn0033627	CG13204
FBgn0032322	CG16743
FBgn0085195	CG34166
FBgn0052667	ssp7
FBgn0038820	CG4000
FBgn0267207	lncRNA:CR45647
FBgn0039481	Cpr97Eb
FBgn0039325	CG10560
FBgn0263406	lncRNA:CR43452
FBgn0085192	CG34163
FBgn0037291	CG14662
FBgn0039678	Obp99a
FBgn0030157	CG1468
FBgn0051510	CG31510
FBgn0031305	Iris
FBgn0263766	asRNA:CR43683
FBgn0263445	asRNA:CR43468
FBgn0031856	CG11322
FBgn0033750	CG13151
FBgn0032472	CG9928
FBgn0029971	ND-MNLL
FBgn0030270	CG15199
FBgn0053509	CG33509
FBgn0250838	roh
FBgn0040551	CG11686
FBgn0033945	CG12868
FBgn0265345	lncRNA:CR44299
FBgn0032836	CG10680
FBgn0038809	CG16953
FBgn0036410	CG8100
FBgn0267130	lncRNA:CR45570
FBgn0052207	hpRNA:CR32207
FBgn0038849	CG7079
FBgn0011722	Tig
FBgn0285991	hpRNA:CR18854
FBgn0263773	fok
FBgn0083045	snoRNA:Psi18S-1389b
FBgn0035359	CG1143
FBgn0062978	CG31808
FBgn0278604	dmt
FBgn0036032	CG16711
FBgn0025827	CG6421
FBgn0004359	T48
FBgn0028415	Met75Cb
FBgn0283437	PPO1
FBgn0266459	CG45084
FBgn0034468	Obp56a
FBgn0035434	Drsl5
FBgn0032166	CG4619
FBgn0082931	snoRNA:Me28S-G2703a
FBgn0030160	CG9691
FBgn0040532	CG8369
FBgn0050154	CG30154
FBgn0264987	lncRNA:CR44138
FBgn0265274	Inx3
FBgn0030432	CG4404
FBgn0053465	CG33465
FBgn0264572	asRNA:CR43944
FBgn0051324	CG31324
FBgn0033367	PPO2
FBgn0086658	snoRNA:Psi28S-1180
FBgn0033356	CG8229
FBgn0028841	jhamt
FBgn0014000	Hf
FBgn0019661	lncRNA:roX1
FBgn0262031	CR42842
FBgn0015801	Reg-5
FBgn0033222	CG12824
FBgn0052040	CG32040
FBgn0030912	CG6023
FBgn0085360	CG34331
FBgn0003015	osk
FBgn0050466	CG30466
FBgn0267469	lncRNA:CR45819
FBgn0024991	CG2694
FBgn0264982	lncRNA:CR44133
FBgn0267485	asRNA:CR45835
FBgn0083047	snoRNA:Psi18S-1377e
FBgn0031483	CG9641
FBgn0032170	CG4658
FBgn0085241	CG34212
FBgn0000355	Cp15
FBgn0267601	lncRNA:CR45939
FBgn0033871	CG13339
FBgn0037755	CG12945
FBgn0039483	CG14259
FBgn0261649	tinc
FBgn0032900	CG14401
FBgn0042119	Cpr65Au
FBgn0028537	CG31775
FBgn0260954	CG42586
FBgn0032260	CG13144
FBgn0011705	rost
FBgn0032774	CG17549
FBgn0267497	28SrRNA:CR45837
FBgn0036599	CG13044
FBgn0267281	lncRNA:CR45717
FBgn0063923	Kaz1-ORFB
FBgn0031001	CG7884
FBgn0263662	lncRNA:CR43653
FBgn0015543	snoRNA:Me28S-A1322
FBgn0037623	CG9801
FBgn0262150	CG42876
FBgn0267278	asRNA:CR45714
FBgn0036364	CG14109
FBgn0267589	asRNA:CR45927
FBgn0024177	zpg
FBgn0037646	CAHbeta
FBgn0266412	lncRNA:CR45052
FBgn0035281	Cpr62Bc
FBgn0085235	CG34206
FBgn0045842	yuri
FBgn0051326	CG31326
FBgn0031277	CG13947
FBgn0062928	hpRNA:CR33940
FBgn0039161	CG13606
FBgn0038838	TotB
FBgn0051876	Cpr30F
FBgn0034162	CG6426
FBgn0034693	CG11073
FBgn0038832	CG15695
FBgn0262886	lncRNA:CR43241
FBgn0030272	CG15201
FBgn0265341	lncRNA:CR44295
FBgn0266740	asRNA:CR45213
FBgn0262362	CG43060
FBgn0000360	Cp38
FBgn0038894	CG15497
FBgn0028583	lcs
FBgn0263040	CG43335
FBgn0037025	Spc105R
FBgn0037057	CG10512
FBgn0031791	AANATL2
FBgn0263240	Coop
FBgn0267461	lncRNA:CR45811
FBgn0265633	lncRNA:CR44440
FBgn0003087	pim
FBgn0031251	CG4213
FBgn0001120	gnu
FBgn0000359	Cp36
FBgn0036391	CG17364
FBgn0030928	CG15044
FBgn0004191	snRNA:U2:34ABa
FBgn0067905	IM14
FBgn0003701	thr
FBgn0266925	asRNA:CR45376
FBgn0036627	Gagr
FBgn0058100	CR40100
FBgn0265915	asRNA:CR44704
FBgn0040397	CG3655
FBgn0086055	snoRNA:Me18S-C1096
FBgn0264894	CG44085
FBgn0010431	mtrm
FBgn0030301	HP5
FBgn0051769	CG31769
FBgn0050052	Obp49a
FBgn0262848	CR43212
FBgn0036106	CG6409
FBgn0032262	CG7384
FBgn0045761	CHKov1
FBgn0030244	CG2157
FBgn0267541	lncRNA:CR45881
FBgn0265039	lncRNA:CR44156
FBgn0035829	HP4
FBgn0067779	dbr
FBgn0261640	CR42723
FBgn0032824	CG13962
FBgn0261519	did
FBgn0264991	CG44142
FBgn0284235	CG46319
FBgn0267495	asRNA:CR45185
FBgn0033990	CG10265
FBgn0033541	CG12934
FBgn0265962	lncRNA:CR44749
FBgn0265362	CG44303
FBgn0040993	CG17325
FBgn0259201	CG42305
FBgn0267515	28SrRNA-Psi:CR45855
FBgn0052856	CG32856
FBgn0039670	CG7567
FBgn0266967	lncRNA:CR45418
FBgn0266275	asRNA:CR44960
FBgn0263216	CG43386
FBgn0266702	asRNA:CR45192
FBgn0025620	CG13360
FBgn0013983	imd
FBgn0031608	CG15435
FBgn0053109	CG33109
FBgn0034296	CG10912
FBgn0264600	lncRNA:CR43949
FBgn0040323	GNBP1
FBgn0265076	lncRNA:CR44187
FBgn0036481	CG16959
FBgn0038419	CG14879
FBgn0035845	CG13675
FBgn0037228	CG1092
FBgn0037123	CG14569
FBgn0050120	CG30120
FBgn0265077	lncRNA:CR44188
FBgn0051370	CG31370
FBgn0030307	CG33235
FBgn0050391	CG30391
FBgn0004554	Edg91
FBgn0265577	lncRNA:CR44404
FBgn0083048	snoRNA:Psi18S-1377d
FBgn0035699	CG13300
FBgn0051869	CG31869
FBgn0260474	CG30002
FBgn0263321	CG43402
FBgn0026592	Fie
FBgn0053470	CG33470
FBgn0082972	snoRNA:Psi28S-3316a
FBgn0267519	28SrRNA-Psi:CR45859
FBgn0038214	CG9616
FBgn0085343	Sws1
FBgn0034480	CG16898
FBgn0083068	CG33947
FBgn0029795	CG15773
FBgn0034295	CG10911
FBgn0004777	Ccp84Ag
FBgn0030418	CG4004
FBgn0034165	CG6435
FBgn0266382	asRNA:CR45024
FBgn0265053	asRNA:CR44168
FBgn0266906	asRNA:CR45366
FBgn0032084	CG13101
FBgn0284237	CG46321
FBgn0039467	CG14253
FBgn0000358	Cp19
FBgn0064227	Rdh
FBgn0033508	Obp46a
FBgn0086251	del
FBgn0036714	CG7692
FBgn0031602	CG15431
FBgn0035755	CG14830
FBgn0261113	Xrp1
FBgn0284230	CG46314
FBgn0050044	s-cup
FBgn0004181	Ebp
FBgn0262148	lncRNA:CR42874
FBgn0027563	CG9631
FBgn0036815	HipHop
FBgn0051675	CG31675
FBgn0036091	CG18628
FBgn0052011	CR32011
FBgn0032130	brwl
FBgn0040798	CG13069
FBgn0267183	asRNA:CR45623
FBgn0267454	asRNA:CR45804
FBgn0266350	lncRNA:CR44999
FBgn0029860	CG15891
FBgn0052170	CG32170
FBgn0085244	CG34215
FBgn0037206	CG12768
FBgn0053207	pxb
FBgn0050151	CG30151
FBgn0262366	CG43064
FBgn0261508	CG42656
FBgn0032139	CG13116
FBgn0266619	asRNA:CR45126
FBgn0267210	lncRNA:CR45650
FBgn0034512	CG18067
FBgn0032452	CG15484
FBgn0035313	CG13810
FBgn0262108	lncRNA:CR42861
FBgn0261925	CG42792
FBgn0027600	obst-B
FBgn0034293	CG14495
FBgn0266324	asRNA:CR44989
FBgn0037448	CG15186
FBgn0262607	CG43133
FBgn0039712	CG15514
FBgn0033850	CG13331
FBgn0027560	Tps1
FBgn0086367	t
FBgn0040609	CG3348
FBgn0085209	CG34180
FBgn0037616	CG8136
FBgn0264556	Gr39a
FBgn0262853	CR43217
FBgn0050148	CG30148
FBgn0052266	CG32266
FBgn0085282	CG34253
FBgn0266428	asRNA:CR43463
FBgn0052814	CG32814
FBgn0037125	CG14573
FBgn0033195	CG1360
FBgn0000092	CG2650
FBgn0085599	CG41284
FBgn0052029	Cpr66D
FBgn0083050	snoRNA:Psi18S-1377b
FBgn0029589	CG14810
FBgn0263763	CG43680
FBgn0036979	CG13247
FBgn0265667	lncRNA:CR44474
FBgn0283462	IMPPP
FBgn0263507	lncRNA:CR43496
FBgn0262902	asRNA:CR43257
FBgn0030511	CG11158
FBgn0284257	Ttd14
FBgn0035211	CG2211
FBgn0267989	asRNA:CR46256
FBgn0263041	CG43336
FBgn0267702	lncRNA:CR46035
FBgn0038199	CCHa1
FBgn0039031	Gbp3
FBgn0029590	CG14811
FBgn0026257	cav
FBgn0260000	CG17570
FBgn0031908	CG5177
FBgn0250832	Dup99B
FBgn0038679	CG6040
FBgn0030262	Vago
FBgn0085320	CG34291
FBgn0030744	CG9992
FBgn0266753	lncRNA:CR45226
FBgn0265413	CG44325
FBgn0266315	lncRNA:CR44980
FBgn0040931	CG9034
FBgn0030447	CG2200
FBgn0052106	CG32106
FBgn0050403	CG30403
FBgn0038311	CG14864
FBgn0260386	mtg
FBgn0040575	CG15922
FBgn0031476	CG8813
FBgn0267160	asRNA:CR45600
FBgn0037139	CG14563
FBgn0264776	CG44014
FBgn0031219	CG13694
FBgn0035112	CG13877
FBgn0266809	asRNA:CR45271
FBgn0267498	18SrRNA:CR45838
FBgn0033301	CG12780
FBgn0036590	CG13065
FBgn0265149	lncRNA:CR44218
FBgn0052282	Drsl4
FBgn0053494	CG33494
FBgn0037563	CG11672
FBgn0034470	Obp56d
FBgn0032694	MESR3
FBgn0039328	CHKov2
FBgn0036474	Or71a
FBgn0264505	lncRNA:CR43904
FBgn0050357	CG30357
FBgn0052212	CG32212
FBgn0038147	CCHa2
FBgn0267365	l(2)SH0834
FBgn0037503	CG14598
FBgn0267693	asRNA:CR46029
FBgn0085358	Diedel3
FBgn0259725	CG42379
FBgn0263343	lncRNA:CR43424
FBgn0031770	CG13995
FBgn0032024	CG14273
FBgn0030298	Or10a
FBgn0045502	Gr10a
FBgn0082942	snoRNA:Me28S-A982b
FBgn0037669	Ibf2
FBgn0023130	a6
FBgn0011694	EbpII
FBgn0040797	CG13066
FBgn0016053	pgc
FBgn0267540	lncRNA:CR45880
FBgn0264810	Pburs
FBgn0035888	CG7120
FBgn0264863	asRNA:CR44054
FBgn0033063	CG14589
FBgn0267761	asRNA:CR46092
FBgn0032337	AstCC
FBgn0038575	CG7208
FBgn0032549	CG4650
FBgn0004782	Ccp84Ab
FBgn0063385	snoRNA:Me28S-A3407a
FBgn0035543	CG15020
FBgn0039266	CG11791
FBgn0036870	CG14095
FBgn0264343	CG43799
FBgn0036655	CG13031
FBgn0032125	Cpr30B
FBgn0265084	CG44195
FBgn0035280	Cpr62Bb
FBgn0013696	trnI
FBgn0040496	CG17104
FBgn0031393	CG15382
FBgn0086061	snoRNA:Or-CD8
FBgn0037844	CG4570
FBgn0261786	mi
FBgn0032065	CG12438
FBgn0264706	CR43975
FBgn0034860	CG9812
FBgn0259226	CG42326
FBgn0052302	CG32302
FBgn0266217	lncRNA:CR44912
FBgn0027795	CG14785
FBgn0033851	CG13332
FBgn0040942	CG12643
FBgn0037106	CG11307
FBgn0267463	asRNA:CR45813
FBgn0038981	CG5346
FBgn0034398	CG15098
FBgn0265705	asRNA:CR44512
FBgn0250833	CG34461
FBgn0031097	obst-A
FBgn0040687	CG14645
FBgn0267035	asRNA:CR45479
FBgn0035578	CG13707
FBgn0266197	asRNA:CR44892
FBgn0046776	CR14033
FBgn0037832	Desi
FBgn0034221	CG10764
FBgn0260789	mxc
FBgn0004240	DptA
FBgn0036198	crim
FBgn0035505	Teh2
FBgn0030985	Obp18a
FBgn0050001	CG30001
FBgn0054026	CG34026
FBgn0262574	CG43114
FBgn0040608	CG14246
FBgn0263967	asRNA:CR43723
FBgn0034961	CG3163
FBgn0082967	snoRNA:Psi28S-3327a
FBgn0083036	snoRNA:Psi18S-525c
FBgn0265967	lncRNA:CR44754
FBgn0034397	CG15082
FBgn0040736	IM3
FBgn0262976	lawc
FBgn0259975	Sfp87B
FBgn0030258	CG1552
FBgn0033580	CG13231
FBgn0034664	CG4377
FBgn0035721	CG9948
FBgn0035041	CG13594
FBgn0038819	Cpr92F
FBgn0266912	lncRNA:CR45372
FBgn0034197	Cda9
FBgn0038102	CG14383
FBgn0082988	snoRNA:Psi28S-2442b
FBgn0266379	lncRNA:CR45021
FBgn0052793	CG32793
FBgn0030483	CG12725
FBgn0051633	CG31633
FBgn0032414	CG17211
FBgn0083046	snoRNA:Psi18S-1389a
FBgn0050472	CG30472
FBgn0052194	lncRNA:CR32194
FBgn0040972	CG16978
FBgn0013710	trnY
FBgn0053510	CG33510
FBgn0267450	asRNA:CR45800
FBgn0265625	CG44433
FBgn0265627	CG44435
FBgn0036985	zye
FBgn0036390	CG13738
FBgn0053095	CG33095
FBgn0267811	asRNA:CR46136
FBgn0030836	CG8664
FBgn0036678	CG11905
FBgn0263537	mir-4951
FBgn0266486	CG45085
FBgn0033347	CG8248
FBgn0264679	asRNA:CR43964
FBgn0267472	asRNA:CR45822
FBgn0286828	dind
FBgn0039521	CG5402
FBgn0051207	CG31207
FBgn0039563	CG4951
FBgn0264842	lncRNA:CR44050
FBgn0265266	CG13639
FBgn0264838	asRNA:CR44046
FBgn0036956	CG13813
FBgn0267109	asRNA:CR45549
FBgn0260480	CG32295
FBgn0036994	CG5199
FBgn0032374	CG14931
FBgn0033970	CG10205
FBgn0261805	CG42751
FBgn0000564	Eh
FBgn0039682	Obp99c
FBgn0259112	asRNA:CR42254
FBgn0054034	CG34034
FBgn0030813	CG4949
FBgn0039722	Capa
FBgn0037779	CG12811
FBgn0031637	mxt
FBgn0260719	CR42546
FBgn0031498	CG17260
FBgn0262854	CG43218
FBgn0267137	lncRNA:CR45577
FBgn0266697	lncRNA:CR45187
FBgn0267458	lncRNA:CR45808
FBgn0001169	H
FBgn0085753	28SrRNA-Psi:CR40596
FBgn0030108	Gr8a
FBgn0083000	snoRNA:Psi28S-1192b
FBgn0019643	AANAT1
FBgn0042201	Nplp3
FBgn0266228	lncRNA:CR44923
FBgn0266598	Kmn2
FBgn0030237	CG15209
FBgn0030025	CG2147
FBgn0030098	CG12057
FBgn0037414	Osi7
FBgn0032788	CG13084
FBgn0083008	snoRNA:Psi28S-1135e
FBgn0266051	lncRNA:CR44816
FBgn0033348	Spt
FBgn0267939	lncRNA:CR46219
FBgn0267522	28SrRNA-Psi:CR45862
FBgn0266620	lncRNA:CR45127
FBgn0261990	CG42808
FBgn0265153	lncRNA:CR44222
FBgn0085813	18SrRNA-Psi:CR41602
FBgn0031168	CG1722
FBgn0030158	CG9686
FBgn0266625	asRNA:CR45132
FBgn0035325	CG13806
FBgn0263466	snoRNA:lola-a
FBgn0265040	lncRNA:CR44157
FBgn0003751	trk
FBgn0261341	verm
FBgn0267505	pre-rRNA:CR45845
FBgn0051781	lncRNA:CR31781
FBgn0031031	CG14218
FBgn0039151	CG13607
FBgn0033728	Cpr49Ae
FBgn0003655	swa
FBgn0036377	CG10710
FBgn0003979	Vm26Aa
FBgn0263471	scaRNA:MeU2-48
FBgn0002592	E(spl)m2-BFM
FBgn0028430	He
FBgn0065100	snmRNA:254
FBgn0085256	CG34227
FBgn0031265	CG2794
FBgn0040607	CG14244
FBgn0028867	CR15280
FBgn0266786	lncRNA:CR45251
FBgn0031023	CG14200
FBgn0260770	CG42568
FBgn0083035	snoRNA:Psi18S-525d
FBgn0033340	CG13751
FBgn0032375	CG14932
FBgn0037670	Ibf1
FBgn0036593	CG13048
FBgn0033308	CG8736
FBgn0262170	CG42878
FBgn0262623	CG43147
FBgn0262855	CG43219
FBgn0086666	snoRNA:Psi28S-2179
FBgn0038929	CG13408
FBgn0050033	CG30033
FBgn0265982	lncRNA:CR44761
FBgn0003459	stwl
FBgn0032629	beat-IIIc
FBgn0266958	lncRNA:CR45409
FBgn0027932	Akap200
FBgn0032082	CG18088
FBgn0022349	CG1910
FBgn0040967	CG18666
FBgn0267243	asRNA:CR45683
FBgn0032079	CG31886
FBgn0035495	CG14989
FBgn0266348	lncRNA:CR44997
FBgn0030536	CG11068
FBgn0003997	hid
FBgn0034157	resilin
FBgn0083013	snoRNA:Psi28S-1060
FBgn0267717	asRNA:CR46050
FBgn0030829	CG12998
FBgn0267914	asRNA:CR46195
FBgn0264383	lncRNA:CR43835
FBgn0267499	5.8SrRNA:CR45839
FBgn0267502	5.8SrRNA:CR45842
FBgn0267512	5.8SrRNA:CR45852
FBgn0265152	lncRNA:CR44221
FBgn0051036	CG31036
FBgn0086600	snoRNA:Psi18S-1347c
FBgn0266446	CG45076
FBgn0085356	CG34327
FBgn0052639	CG32639
FBgn0036406	CG13484
FBgn0266727	lncRNA:CR45200
FBgn0031811	CG13982
FBgn0037827	CG4073
FBgn0066084	RpL41
FBgn0023515	CG14814
FBgn0030769	CG13012
FBgn0035824	CG8281
FBgn0266879	lncRNA:CR45340
FBgn0027513	ana2
FBgn0284225	CG46309
FBgn0283428	lncRNA:CR46271
FBgn0259968	Sfp60F
FBgn0262820	CG43191
FBgn0032770	CG13086
FBgn0265068	asRNA:CR44179
FBgn0262571	CG43111
FBgn0035656	CG10479
FBgn0031946	CG7164
FBgn0084049	CR41440
FBgn0266628	asRNA:CR45135
FBgn0054040	CG34040
FBgn0265066	lncRNA:CR44177
FBgn0037935	CG6834
FBgn0034126	jtb
FBgn0262808	CG43179
FBgn0085217	CG34188
FBgn0038124	CG14380
FBgn0033603	Cpr47Ef
FBgn0265147	lncRNA:CR44216
FBgn0267237	lncRNA:CR45677
FBgn0040679	CG11373
FBgn0053363	5SrRNA-Psi:CR33363
FBgn0037336	CG2519
FBgn0030328	Amun
FBgn0051706	CG31706
FBgn0262035	CG42846
FBgn0035844	CG13676
FBgn0264618	lncRNA:CR43958
FBgn0263839	snmRNA:CR43701
FBgn0265873	lncRNA:CR44662
FBgn0082966	snoRNA:Psi28S-3327b
FBgn0036773	CG13698
FBgn0029526	CR18166
FBgn0284435	tyn
FBgn0051323	CG31323
FBgn0015602	BEAF-32
FBgn0037234	CG9795
FBgn0264470	lncRNA:CR43878
FBgn0260653	serp
FBgn0036419	CG13482
FBgn0051300	CG31300
FBgn0083041	snoRNA:Psi18S-1854b
FBgn0266174	pre-mod(mdg4)-L
FBgn0264915	asRNA:CR44106
FBgn0036690	Ilp8
FBgn0040828	CG13306
FBgn0046999	CG6429
FBgn0038395	CG10407
FBgn0286736	snoRNA:Or-ACA9
FBgn0000276	CecA1
FBgn0266631	lncRNA:CR45138
FBgn0267865	lncRNA:CR46153
FBgn0266254	lncRNA:CR44949
FBgn0040582	CG5791
FBgn0027259	Kmn1
FBgn0263019	lncRNA:CR43314
FBgn0267567	asRNA:CR45907
FBgn0267506	pre-rRNA:CR45846
FBgn0039232	sosie
FBgn0035430	CG12009
FBgn0035768	CG14834
FBgn0264385	lncRNA:CR43837
FBgn0038756	CG4783
FBgn0267624	lncRNA:CR45962
FBgn0083936	Acp54A1
FBgn0050484	CG30484
FBgn0031435	Elba2
FBgn0051606	CG31606
FBgn0267504	28SrRNA:CR45844
FBgn0263621	CG43630
FBgn0267521	18SrRNA-Psi:CR45861
FBgn0036602	CG13042
FBgn0263246	CG43389
FBgn0034638	CG10433
FBgn0250731	5.8SrRNA:CR40454
FBgn0267514	5.8SrRNA-Psi:CR45854
FBgn0037560	CR18228
FBgn0039413	CG14556
FBgn0267511	28SrRNA-Psi:CR45851
FBgn0053319	CR33319
FBgn0267621	lncRNA:CR45959
FBgn0000927	fs(1)Ya
FBgn0265253	asRNA:CR44267
FBgn0264549	lncRNA:CR43928
FBgn0267213	lncRNA:CR45653
FBgn0053927	CG33927
FBgn0264479	lncRNA:CR43887
FBgn0051514	asRNA:CR31514
FBgn0002862	Mst87F
FBgn0036592	CG13049
FBgn0266094	lncRNA:CR44831
FBgn0086603	snoRNA:Or-CD2
FBgn0034563	CG15649
FBgn0266698	lncRNA:CR45188
FBgn0266420	Ote
FBgn0264703	CR43972
FBgn0264546	CG43925
FBgn0266408	lncRNA:CR45048
FBgn0032894	CG14402
FBgn0263465	snoRNA:kis-a
FBgn0035267	CG13921
FBgn0030271	CG15202
FBgn0260955	CG42587
FBgn0267180	asRNA:CR45620
FBgn0085771	28SrRNA-Psi:CR40741
FBgn0039852	nyo
FBgn0261853	CG42782
FBgn0266431	CG45061
FBgn0262508	CG43078
FBgn0085411	CG34382
FBgn0038842	hdly
FBgn0039007	CCAP
FBgn0259163	CG42268
FBgn0039102	SPE
FBgn0263871	lncRNA:CR43718
FBgn0040322	GNBP2
FBgn0261839	pre-mod(mdg4)-Y
FBgn0052279	Drsl2
FBgn0030898	Andorra
FBgn0267477	asRNA:CR45827
FBgn0038476	kuk
FBgn0035856	CG13679
FBgn0025583	IM2
FBgn0051974	CG31974
FBgn0027521	CG3679
FBgn0033280	CG12126
FBgn0265534	lncRNA:CR44384
FBgn0085460	CG34431
FBgn0266700	asRNA:CR45190
FBgn0267523	5.8SrRNA-Psi:CR45863
FBgn0267704	lncRNA:flam
FBgn0031745	rau
FBgn0261681	CG42728
FBgn0050393	CG30393
FBgn0051098	CG31098
FBgn0038422	CG14880
FBgn0266166	asRNA:CR44872
FBgn0032454	CG5787
FBgn0265263	CG42688
FBgn0040968	CG14933
FBgn0262845	CG43209
FBgn0263586	lncRNA:CR43611
FBgn0262962	CG43273
FBgn0036310	CG10969
FBgn0267201	lncRNA:CR45641
FBgn0032336	AstC
FBgn0028943	CG15638
FBgn0030798	CG13003
FBgn0034324	CG18538
FBgn0035152	CG3386
FBgn0039346	CG5079
FBgn0051785	CG31785
FBgn0034631	TAF1C-like
FBgn0038647	CG14302
FBgn0262821	CG43192
FBgn0037565	CG9626
FBgn0036603	CG13062
FBgn0032656	CG5674
FBgn0054045	CG34045
FBgn0034974	CG16786
FBgn0031940	CG7214
FBgn0032127	CG13114
FBgn0036520	CG13449
FBgn0267576	lncRNA:CR45916
FBgn0086660	snoRNA:Psi28S-1837a
FBgn0263628	asRNA:CR43637
FBgn0265919	lncRNA:CR44708
FBgn0266681	asRNA:CR45171
FBgn0047334	BG642312
FBgn0083037	snoRNA:Psi18S-525b
FBgn0266356	lncRNA:CR45004
FBgn0000246	c(3)G
FBgn0262850	CR43214
FBgn0262851	CR43215
FBgn0264602	lncRNA:CR43951
FBgn0266907	asRNA:CR45367
FBgn0040747	CG12853
FBgn0032140	CG13117
FBgn0023214	edl
FBgn0011280	Obp19d
FBgn0022893	Df31
FBgn0040602	CG14545
FBgn0050285	CG30285
FBgn0037514	CG10919
FBgn0050366	swif
FBgn0033042	Tsp42A
FBgn0031751	CG9016
FBgn0036900	CG8765
FBgn0035816	CG13685
FBgn0034323	CG18537
FBgn0260760	CG42558
FBgn0085205	CG34176
FBgn0036577	CG13073
FBgn0036786	skl
FBgn0037416	Osi9
FBgn0038930	CG5778
FBgn0035097	CG13405
FBgn0264947	asRNA:CR44116
FBgn0053170	CG33170
FBgn0051189	CG31189
FBgn0032124	CG17855
FBgn0053120	CG33120
FBgn0263083	CG43351
FBgn0264496	asRNA:CR43898
FBgn0260238	CG42512
FBgn0262722	lncRNA:CR43166
FBgn0266028	asRNA:CR44793
FBgn0038581	CG14314
FBgn0000356	Cp16
FBgn0034010	CG8157
FBgn0036155	CG6163
FBgn0003527	stil
FBgn0058469	lncRNA:CR40469
FBgn0040959	Peritrophin-15a
FBgn0052195	CG32195
FBgn0266001	lncRNA:CR44775
FBgn0284233	CG46317
FBgn0263748	CG43673
FBgn0262203	mir-967
FBgn0267815	asRNA:CR46140
FBgn0024989	CG3777
FBgn0266975	lncRNA:CR45426
FBgn0040601	CG13643
FBgn0029859	CG15892
FBgn0265453	lncRNA:CR44353
FBgn0263403	CG43449
FBgn0036547	CG17032
FBgn0003495	spz
FBgn0263473	snoRNA:abba-a
FBgn0034289	CG10910
FBgn0050065	CG30065
FBgn0034505	CG16739
FBgn0051248	CG31248
FBgn0053301	CG33301
FBgn0263626	lncRNA:CR43635
FBgn0086782	amn
FBgn0264721	lncRNA:CR43989
FBgn0030074	CG12662
FBgn0267703	lncRNA:CR46036
FBgn0032506	CG9395
FBgn0034104	CG15705
FBgn0014454	Acp1
FBgn0030137	CG15317
FBgn0032034	Rcd4
FBgn0264462	lncRNA:CR43870
FBgn0033512	CG12902
FBgn0032048	Dh31
FBgn0265901	asRNA:CR44690
FBgn0266539	CG45100
FBgn0050419	CG30419
FBgn0028938	Vajk1
FBgn0036619	Cpr72Ec
FBgn0035040	CG4741
FBgn0000094	Anp
FBgn0034509	Obp57c
FBgn0267347	squ
FBgn0065053	snoRNA:Me18S-C1831
FBgn0265903	lncRNA:CR44692
FBgn0262538	CG43092
FBgn0047095	CG33939
FBgn0028506	CG4455
FBgn0265578	CG44405
FBgn0052141	saturn
FBgn0045038	Proc
FBgn0266327	asRNA:CR44992
FBgn0032719	CG17321
FBgn0037429	Osi19
FBgn0260482	CG32599
FBgn0266590	lncRNA:CR45115
FBgn0260722	lncRNA:CR42549
FBgn0000158	bam
FBgn0052204	CG32204
FBgn0264946	asRNA:CR44115
FBgn0051451	lncRNA:CR31451
FBgn0262149	lncRNA:CR42875
FBgn0013709	trnW
FBgn0032957	CG2225
FBgn0051292	CR31292
FBgn0031103	CG12679
FBgn0263994	CG43737
FBgn0265625	CG44433
FBgn0265626	CG44434
FBgn0016976	stnA
FBgn0034776	CG13527
FBgn0267051	CR45495
FBgn0267053	CR45497
FBgn0267054	CR45498
FBgn0035439	CG14961
FBgn0265661	lncRNA:CR44468
FBgn0082951	snoRNA:Me18S-C1366
FBgn0264775	CG44013
FBgn0082971	snoRNA:Psi28S-3316b
FBgn0266744	lncRNA:CR45217
FBgn0051848	CG31848
FBgn0027108	Inx2
FBgn0013699	trnL1
FBgn0266041	asRNA:CR44806
FBgn0028920	CG8997
FBgn0250824	CG33655
FBgn0039686	CG15506
FBgn0264984	lncRNA:CR44135
FBgn0264871	asRNA:CR44062
FBgn0033658	Twdlbeta
FBgn0035727	CG10063
FBgn0041579	AttC
FBgn0052582	lncRNA:CR32582
FBgn0040734	CG15065
FBgn0266869	asRNA:CR45330
FBgn0020300	geko
FBgn0013725	phyl
FBgn0266699	asRNA:CR45189
FBgn0266042	asRNA:CR44807
FBgn0082922	snoRNA:Or-aca4
FBgn0263444	asRNA:CR43467
FBgn0261059	Sfp78E
FBgn0043535	Obp57a
FBgn0264267	asRNA:CR43767
FBgn0267166	lncRNA:CR45606
FBgn0035167	Gr61a
FBgn0039298	to
FBgn0058298	CG40298
FBgn0013323	Ptth
FBgn0033740	dgt5
FBgn0086670	snoRNA:Psi28S-2622
FBgn0261287	ymp
FBgn0051051	CG31051
FBgn0265349	Sfp33A4
FBgn0040321	GNBP3
FBgn0038394	CG10264
FBgn0263982	CG43731
FBgn0267826	lncRNA:CR46147
FBgn0031886	Nuf2
FBgn0012042	AttA
FBgn0042129	OS9
FBgn0266866	lncRNA:CR45327
FBgn0264345	lncRNA:CR43801
FBgn0033597	Cpr47Ea
FBgn0066292	CheB42c
FBgn0085692	CG41561
FBgn0085204	CG34175
FBgn0262316	mir-986
FBgn0034325	CG18539
FBgn0029990	CG2233
FBgn0034326	CG18540
FBgn0041581	AttB
FBgn0267803	asRNA:CR46128
FBgn0040398	CG14629
FBgn0004188	snRNA:U6:96Aa
FBgn0004189	snRNA:U6:96Ab
FBgn0004190	snRNA:U6:96Ac
FBgn0031085	CG9570
FBgn0262377	mir-2a-1
FBgn0031959	spz3
FBgn0039942	CG17163
FBgn0050365	spaw
FBgn0267771	lncRNA:CR46102
FBgn0050362	boly
FBgn0263619	asRNA:ASTR
FBgn0052449	tRNA:Cys-GCA-4-1
FBgn0033484	CG2269
FBgn0032835	CG16772
FBgn0052457	CG32457
FBgn0033285	CG18449
FBgn0030895	CG7135
FBgn0046878	Obp83cd
FBgn0052192	CG32192
FBgn0040358	CG14625
FBgn0264510	lncRNA:CR43909
FBgn0032371	CG4983
FBgn0036360	CG10713
FBgn0086672	snoRNA:Or-aca5
FBgn0263354	CG42784
FBgn0267029	lncRNA:CR45473
FBgn0040715	CG15386
FBgn0032896	CG14400
FBgn0040606	CG6503
FBgn0052252	asRNA:CR32252
FBgn0264896	asRNA:CR44087
FBgn0265931	lncRNA:CR44720
FBgn0261840	pre-mod(mdg4)-X
FBgn0267047	CG45491
FBgn0083027	snoRNA:Psi18S-531
FBgn0022770	Peritrophin-A
FBgn0035553	CG13722
FBgn0264081	CG43750
FBgn0021800	Reph
FBgn0013433	beat-Ia
FBgn0035598	CG4669
FBgn0039309	CG11891
FBgn0267606	asRNA:CR45944
FBgn0036835	CG14075
FBgn0054008	CG34008
FBgn0033602	Cpr47Ee
FBgn0038631	CG7695
FBgn0266328	lncRNA:CR44993
FBgn0042180	CG18870
FBgn0040697	Teh3
FBgn0264745	CR44003
FBgn0265957	lncRNA:CR44744
FBgn0262378	mir-317
FBgn0053223	CG33223
FBgn0260720	asRNA:CR42547
FBgn0035955	CG5194
FBgn0260469	CR14578
FBgn0259922	Skadu
FBgn0034321	CG14502
FBgn0053125	CG33125
FBgn0265585	lncRNA:CR44412
FBgn0051525	CG31525
FBgn0259971	CG42481
FBgn0034945	CG10904
FBgn0267459	lncRNA:CR45809
FBgn0266227	lncRNA:CR44922
FBgn0262847	CR43211
FBgn0262849	CR43213
FBgn0262852	CR43216
FBgn0037282	CG14657
FBgn0083942	CG34106
FBgn0039881	CG1971
FBgn0266322	asRNA:CR44987
FBgn0259699	CG42353
FBgn0266577	asRNA:CR45108
FBgn0032360	CG14926
FBgn0028870	CG4691
FBgn0034140	Lst
FBgn0037225	TwdlG
FBgn0267205	lncRNA:CR45645
FBgn0038977	CG5376
FBgn0034565	CG15650
FBgn0264897	CG44088
FBgn0035263	CG12035
FBgn0032377	CG14937
FBgn0040850	CG15210
FBgn0051230	CG31230
FBgn0086671	snoRNA:Psi28S-2876
FBgn0037500	CG17944
FBgn0033855	link
FBgn0037428	Osi18
FBgn0033802	CG17724
FBgn0034322	CG18536
FBgn0265634	lncRNA:CR44441
FBgn0033236	CG14764
FBgn0040832	CG8012
FBgn0284080	CG46302
FBgn0264353	asRNA:CR43809
FBgn0262878	CG43233
FBgn0029724	CG15472
FBgn0052365	CG32365
FBgn0035857	CG8006
FBgn0265793	lncRNA:CR44582
FBgn0026169	snoRNA:Psi18S-1820
FBgn0029170	TwdlT
FBgn0250844	CG4218
FBgn0042189	CG17376
FBgn0032924	Nbr
FBgn0266817	lncRNA:CR45279
FBgn0040992	CG10570
FBgn0002855	Acp26Aa
FBgn0083001	snoRNA:Psi28S-1192a
FBgn0036783	CheA75a
FBgn0265978	lncRNA:CR44757
FBgn0260228	CG42502
FBgn0267986	lncRNA:CR46253
FBgn0267726	CG46059
FBgn0051740	CG31740
FBgn0001256	ImpL1
FBgn0051815	CG31815
FBgn0260233	CG42507
FBgn0264328	asRNA:CR43787
FBgn0267641	lncRNA:CR45979
FBgn0036924	hale
FBgn0083025	snoRNA:Psi18S-640b
FBgn0032851	CG13970
FBgn0010388	Dro
FBgn0029864	CG15894
FBgn0266705	asRNA:CR45195
FBgn0267764	lncRNA:CR46095
FBgn0013949	Elal
FBgn0027106	Inx7
FBgn0052219	CG32219
FBgn0040648	CG11666
FBgn0266692	asRNA:CR45182
FBgn0082978	snoRNA:Psi28S-3091b
FBgn0051028	CG31028
FBgn0030667	CG15599
FBgn0250849	CG32388
FBgn0263387	CG43439
FBgn0286036	sisRNA:CR46358
FBgn0267913	lncRNA:CR46194
FBgn0082979	snoRNA:Psi28S-3091a
FBgn0035480	CG14984
FBgn0051639	CG31639
FBgn0019828	dj
FBgn0263271	CG43397
FBgn0039761	CG18404
FBgn0045473	Gr85a
FBgn0047338	CG32148
FBgn0035770	pst
FBgn0052284	CG32284
FBgn0038784	CG4362
FBgn0040718	CG15353
FBgn0263472	snoRNA:2R:9445205
FBgn0036799	CG13380
FBgn0261816	CG42758
FBgn0053704	CG33704
FBgn0030837	CG8661
FBgn0038132	apn
FBgn0035234	CG12003
FBgn0002863	Acp95EF
FBgn0259151	CG42266
FBgn0031542	CG15414
FBgn0261363	PPO3
FBgn0032554	CG15278
FBgn0002564	Lsp1gamma
FBgn0043457	CG5180
FBgn0263929	jvl
FBgn0263649	lncRNA:CR43640
FBgn0053542	upd3
FBgn0263993	CG43736
FBgn0264843	lncRNA:CR44051
FBgn0266901	lncRNA:CR45361
FBgn0033888	CG18568
FBgn0085325	CG34296
FBgn0262003	CG42821
FBgn0037207	Mes2
FBgn0052655	CG32655
FBgn0036905	ms(3)76Ca
FBgn0260434	CG42529
FBgn0267652	pre-mod(mdg4)-N
FBgn0083009	snoRNA:Psi28S-1135d
FBgn0267022	asRNA:CR45466
FBgn0264616	lncRNA:CR43956
FBgn0264789	asRNA:CR44019
FBgn0032897	CG9336
FBgn0050430	CG30430
FBgn0038847	CG12278
FBgn0261833	lncRNA:CR42765
FBgn0036595	CG13046
FBgn0263802	lncRNA:CR43605
FBgn0265044	lncRNA:CR44161
FBgn0259992	CG42489
FBgn0032590	CG4631
FBgn0004172	Mst84Da
FBgn0085236	CG34207
FBgn0263663	lncRNA:CR43654
FBgn0035760	CG8607
FBgn0032436	CG5418
FBgn0250831	BG642167
FBgn0031942	CG7203
FBgn0086027	snoRNA:Or-CD1
FBgn0267729	lncRNA:CR46060
FBgn0086677	jeb
FBgn0259739	CG42393
FBgn0036311	CG17666
FBgn0051820	CG31820
FBgn0082963	snoRNA:Psi28S-3378
FBgn0266737	asRNA:CR45210
FBgn0267585	lncRNA:CR45923
FBgn0034122	CG15711
FBgn0001404	egh
FBgn0030905	CG15059
FBgn0033307	CG14752
FBgn0038498	beat-IIa
FBgn0050187	CG30187
FBgn0266309	lncRNA:CR44974
FBgn0036423	CG3919
FBgn0052428	CG32428
FBgn0052240	CG32240
FBgn0033372	CG13742
FBgn0264443	CG43861
FBgn0266680	lncRNA:CR45170
FBgn0036597	CG4962
FBgn0052846	CG32846
FBgn0085732	CR40190
FBgn0040674	CG9445
FBgn0263489	lncRNA:CR43604
FBgn0267533	asRNA:CR45873
FBgn0038645	CG7714
FBgn0086659	snoRNA:Psi18S-176
FBgn0038318	CG6236
FBgn0264821	asRNA:CR44029
FBgn0263481	snoRNA:lola-b
FBgn0261686	CG42733
FBgn0083057	snoRNA:Psi18S-110
FBgn0036246	CG17154
FBgn0039944	CG17162
FBgn0261631	CG42714
FBgn0265666	lncRNA:CR44473
FBgn0033826	CG4734
FBgn0036785	CG13700
FBgn0262887	lncRNA:CR43242
FBgn0031434	insv
FBgn0264364	CG43816
FBgn0052181	CG32181
FBgn0085790	CR41507
FBgn0045827	CG13245
FBgn0036713	Mip
FBgn0051912	asRNA:CR31912
FBgn0266966	lncRNA:CR45417
FBgn0266994	asRNA:CR45445
FBgn0267520	28SrRNA-Psi:CR45860
FBgn0052695	CG32695
FBgn0040362	CG11379
FBgn0050042	Cpr49Ab
FBgn0053189	CG33189
FBgn0263983	CG43732
FBgn0039832	CG15563
FBgn0083977	CG34141
FBgn0263402	CG43448
FBgn0083007	snoRNA:Psi28S-1135f
FBgn0039504	CG14260
FBgn0052206	CG32206
FBgn0004171	Mst98Cb
FBgn0036871	CG14096
FBgn0031301	CG14339
FBgn0266430	CG45060
FBgn0051542	CG31542
FBgn0033374	CG13741
FBgn0260967	CG42590
FBgn0000715	FMRFa
FBgn0085455	CG34426
FBgn0261830	CG42762
FBgn0000412	D1
FBgn0264961	asRNA:CR44130
FBgn0266280	lncRNA:CR44965
FBgn0266878	lncRNA:CR45339
FBgn0261954	east
FBgn0065105	snmRNA:157
FBgn0034808	CG9896
FBgn0266706	lncRNA:CR45196
FBgn0029529	CG13365
FBgn0263042	CG43337
FBgn0037288	CG14661
FBgn0083058	snoRNA:Psi18S-1086
FBgn0031176	whe
FBgn0051415	CG31415
FBgn0039480	Cpr97Ea
FBgn0030666	CG12708
FBgn0260997	CG42598
FBgn0030840	p-cup
FBgn0051664	CG31664
FBgn0052686	CG32686
FBgn0084008	lncRNA:CR41443
FBgn0260459	CG14106
FBgn0267650	pre-mod(mdg4)-AA
FBgn0085240	CG34211
FBgn0014865	Mtk
FBgn0032085	CG9555
FBgn0085199	CG34170
FBgn0261531	CG42659
FBgn0265525	asRNA:CR44375
FBgn0033592	CG13215
FBgn0039719	CG15515
FBgn0264999	lncRNA:CR44150
FBgn0265942	lncRNA:CR44729
FBgn0263345	asRNA:CR43426
FBgn0029895	CG14441
FBgn0015229	glec
FBgn0085197	CG34168
FBgn0003983	Vm34Ca
FBgn0030014	CG15337
FBgn0031579	CG15422
FBgn0032533	CG16888
FBgn0086362	spn-F
FBgn0032269	w-cup
FBgn0053348	CheB42a
FBgn0250835	CG15394
FBgn0030296	CG15196
FBgn0040392	CG14050
FBgn0033108	CG15236
FBgn0085233	CG34204
FBgn0262099	CG42852
FBgn0010385	Def
FBgn0264563	CG43935
FBgn0033287	CG8701
FBgn0262983	CG43291
FBgn0030927	CG15046
FBgn0035092	Nplp1
FBgn0051867	CG31867
FBgn0265655	lncRNA:CR44462
FBgn0262524	ver
FBgn0263647	CG43638
FBgn0266981	lncRNA:CR45432
FBgn0267036	lncRNA:CR45480
FBgn0035490	CG1136
FBgn0029658	CG14269
FBgn0038558	CG12347
FBgn0014465	Cp7Fb
FBgn0039816	CG11317
FBgn0052023	CG32023
FBgn0264310	lncRNA:CR43785
FBgn0038881	CG16791
FBgn0266810	asRNA:CR45272
FBgn0259143	CG42258
FBgn0036993	CG5910
FBgn0035209	msd1
FBgn0030510	CG12177
FBgn0262687	lncRNA:CR43157
FBgn0264906	lncRNA:CR44097
FBgn0267516	pre-rRNA:CR45856
FBgn0037824	CG14684
FBgn0039584	beat-VI
FBgn0082976	snoRNA:Psi28S-3305a
FBgn0054046	lncRNA:CR34046
FBgn0263449	asRNA:CR43472
FBgn0030807	CG13000
FBgn0040827	CG13315
FBgn0031650	CG14044
FBgn0083054	snoRNA:Psi18S-1347a
FBgn0259728	CG42382
FBgn0051997	CG31997
FBgn0085264	CG34235
FBgn0031920	CG6441
FBgn0266525	CG45092
FBgn0262537	CG43091
FBgn0250822	CG34222
FBgn0050195	CG30195
FBgn0013688	srRNA
FBgn0033168	CG11145
FBgn0052786	CG32786
FBgn0034871	CG3906
FBgn0265104	lncRNA:CR44206
FBgn0267113	lncRNA:CR45553
FBgn0264960	lncRNA:CR44129
FBgn0263451	asRNA:CR43474
FBgn0034725	CG6044
FBgn0031139	CG11227
FBgn0267586	asRNA:CR45924
FBgn0031620	CG11929
FBgn0037654	CG11983
FBgn0029947	CG1999
FBgn0040813	Nplp2
FBgn0037424	Osi15
FBgn0031190	CG12576
FBgn0038357	CG5623
FBgn0264468	asRNA:CR43876
FBgn0013704	trnR
FBgn0034569	dgt3
FBgn0032448	CG5781
FBgn0040694	CG14974
FBgn0040519	CG15219
FBgn0029700	CG15576
FBgn0262979	lncRNA:CR43287
FBgn0031945	CG7191
FBgn0037385	glob3
FBgn0263520	mir-4945
FBgn0262846	CG43210
FBgn0261538	CG42662
FBgn0085321	CG34292
FBgn0034850	CG9875
FBgn0031737	obst-E
FBgn0052806	CG32806
FBgn0032370	CG12307
FBgn0266388	asRNA:CR45028
FBgn0028504	CG12182
FBgn0030847	CG12991
FBgn0083991	CG34155
FBgn0267744	lncRNA:CR46075
FBgn0267465	asRNA:CR45815
FBgn0035511	Cpr64Ab
FBgn0024366	CG11409
FBgn0032354	CG4788
FBgn0031288	CG13949
FBgn0085494	Mst77Y-16Psi
FBgn0043854	slam
FBgn0263413	lncRNA:CR43459
FBgn0035870	Gr66a
FBgn0261358	CG42635
FBgn0034082	CG10734
FBgn0263617	lncRNA:CR43626
FBgn0263324	lncRNA:CR43405
FBgn0042110	CG18765
FBgn0261581	CG42691
FBgn0265928	lncRNA:CR44717
FBgn0267549	asRNA:CR45889
FBgn0052594	be
FBgn0053222	CR33222
FBgn0038909	CG6569
FBgn0086048	snoRNA:Me28S-U3344b
FBgn0037126	CG14567
FBgn0263484	snoRNA:Pi4KIIalpha-a
FBgn0267617	asRNA:CR45955
FBgn0086669	snoRNA:Psi18S-841a
FBgn0265831	lncRNA:CR44620
FBgn0004055	uzip
FBgn0250845	CG1288
FBgn0030017	CG2278
FBgn0034331	CG15067
FBgn0028418	Lk
FBgn0262541	CG43095
FBgn0053643	CG33643
FBgn0260718	CR42545
FBgn0262577	CG43117
FBgn0262791	CG43172
FBgn0284083	CG46305
FBgn0039482	CG14258
FBgn0267443	lncRNA:CR45793
FBgn0066293	CheB42b
FBgn0267708	lncRNA:CR46041
FBgn0036879	Cpr76Bb
FBgn0259148	CG42263
FBgn0026077	Gasp
FBgn0053920	CG33920
FBgn0003382	sha
FBgn0011746	ana
FBgn0037635	CG9837
FBgn0263034	CG43329
FBgn0261019	moi
FBgn0265611	asRNA:CR44429
FBgn0030356	lncRNA:CR32661
FBgn0264904	asRNA:CR44095
FBgn0032867	CG15475
FBgn0038377	CG9632
FBgn0013701	trnN
FBgn0266933	asRNA:CR45384
FBgn0015591	AstA
FBgn0265295	asRNA:CR42871
FBgn0030989	Inx5
FBgn0035929	CG13311
FBgn0265819	lncRNA:CR44608
FBgn0013300	ProtA
FBgn0265759	lncRNA:CR44566
FBgn0040649	CG15461
FBgn0028572	qtc
FBgn0032072	CG9483
FBgn0052643	CG32643
FBgn0033286	CG2127
FBgn0033954	CG12860
FBgn0267507	pre-rRNA:CR45847
FBgn0025335	Cpes
FBgn0038682	CG5835
FBgn0262790	CG43171
FBgn0262807	CG43178
FBgn0065058	snoRNA:684
FBgn0040466	Dlip2
FBgn0265629	CG44437
FBgn0036925	schuy
FBgn0050325	CG30325
FBgn0264617	asRNA:CR43957
FBgn0266115	asRNA:CR44841
FBgn0053284	CG33284
FBgn0086673	CG13272
FBgn0051102	CG31102
FBgn0038292	CG3987
FBgn0250834	CG33308
FBgn0259708	CG42362
FBgn0259709	CG42363
FBgn0032390	dgt2
FBgn0030814	CG4955
FBgn0032563	CG15258
FBgn0029828	CG6067
FBgn0052298	CG32298
FBgn0250827	whip
FBgn0263660	lncRNA:CR43651
FBgn0266772	lncRNA:CR45237
FBgn0053530	Acp53C14c
FBgn0266304	asRNA:CR44969
FBgn0030317	CG1561
FBgn0037456	CG1138
FBgn0030187	Ipod
FBgn0052259	CG32259
FBgn0054007	CG34007
FBgn0265017	lncRNA:CR43751
FBgn0030904	upd2
FBgn0034998	CG13577
FBgn0265635	lncRNA:CR44442
FBgn0052161	CG32161
FBgn0033207	CG12826
FBgn0039202	CG13622
FBgn0004552	Akh
FBgn0265854	lncRNA:CR44643
FBgn0086665	snoRNA:Psi18S-1377a
FBgn0085489	CG34460
FBgn0039766	CG15536
FBgn0032772	CG17350
FBgn0002440	l(3)mbn
FBgn0028377	gdl-ORF39
FBgn0030283	CG15198
FBgn0267470	lncRNA:CR45820
FBgn0264467	asRNA:CR43875
FBgn0040904	CG15577
FBgn0267734	asRNA:CR46065
FBgn0266492	SclB
FBgn0033953	CG12861
FBgn0266745	CG45218
FBgn0082989	snoRNA:Psi28S-2442a
FBgn0085229	CG34200
FBgn0036895	ms(3)76Cc
FBgn0050323	CG30323
FBgn0260644	CG42536
FBgn0266011	lncRNA:CR44784
FBgn0034978	CG3257
FBgn0035725	Mis12
FBgn0260761	CG42559
FBgn0264302	CG43780
FBgn0264303	CG43781
FBgn0263385	lncRNA:CR43437
FBgn0036729	CG13733
FBgn0260499	qvr
FBgn0019660	lncRNA:roX2
FBgn0051226	CG31226
FBgn0037181	CG11370
FBgn0035405	CG15812
FBgn0263536	mir-4974
FBgn0283625	CG46298
FBgn0032913	CG9259
FBgn0037124	CG14568
FBgn0262030	CG42841
FBgn0262686	CG43156
FBgn0265071	asRNA:CR44182
FBgn0035875	Cpr66Cb
FBgn0037430	Osi20
FBgn0259711	CG42365
FBgn0260762	CG42560
FBgn0262592	CG43127
FBgn0035023	ITP
FBgn0033283	CG11635
FBgn0031130	CG15452
FBgn0265533	CR44383
FBgn0052037	CG32037
FBgn0029948	CheA7a
FBgn0039503	CG14262
FBgn0050089	CG30089
FBgn0083951	CG34115
FBgn0039316	CG11893
FBgn0267705	asRNA:CR46038
FBgn0264433	CG43851
FBgn0051221	CG31221
FBgn0051459	CG31459
FBgn0028853	CG15263
FBgn0004187	snRNA:U1:95Cc
FBgn0035258	CG13931
FBgn0037985	ssp5
FBgn0264361	CG43813
FBgn0029587	CG14797
FBgn0267413	CG45766
FBgn0032839	AANATL3
FBgn0267087	lncRNA:CR45531
FBgn0030640	CG6294
FBgn0263087	CG43355
FBgn0263744	CR43669
FBgn0083003	snoRNA:Psi28S-1175c
FBgn0036861	CG14089
FBgn0265376	lncRNA:CR44317
FBgn0051337	CG31337
FBgn0264548	lncRNA:CR43927
FBgn0033648	Ir48b
FBgn0262944	lncRNA:CR43263
FBgn0265607	beat-IIIa
FBgn0266258	lncRNA:CR44953
FBgn0264836	CG44044
FBgn0263023	CG43318
FBgn0265344	lncRNA:CR44298
FBgn0264702	asRNA:CR43971
FBgn0038944	CG5388
FBgn0053460	CG33460
FBgn0086039	snoRNA:Me28S-A2113
FBgn0259236	comm3
FBgn0260461	Rcd7
FBgn0262025	lncRNA:CR42836
FBgn0263841	CG43702
FBgn0262101	CG42854
FBgn0052651	CG32651
FBgn0046258	CG12880
FBgn0267982	lncRNA:CR46249
FBgn0030764	CG9777
FBgn0030886	CG12672
FBgn0083049	snoRNA:Psi18S-1377c
FBgn0039711	CG7824
FBgn0262631	lncRNA:CR43148
FBgn0037941	CG12594
FBgn0051913	CG31913
FBgn0003923	snRNA:U2:38ABb
FBgn0052480	tRNA:Ile-TAT-1-1
FBgn0052481	tRNA:Ile-TAT-1-2
FBgn0264955	asRNA:CR44124
FBgn0033154	CG1850
FBgn0039833	CG15564
FBgn0085313	CG34284
FBgn0030569	CG9411
FBgn0034601	CG4286
FBgn0286034	asRNA:CR46354
FBgn0266443	CG45073
FBgn0035218	CG9173
FBgn0040899	CG17776
FBgn0266448	CG45078
FBgn0030846	CG12992
FBgn0053258	CG33258
FBgn0261636	lncRNA:CR42719
FBgn0039088	CG10164
FBgn0034199	Gbp1
FBgn0033502	CG12910
FBgn0263000	CG43308
FBgn0267769	lncRNA:CR46100
FBgn0039507	mrt
FBgn0038850	CG17279
FBgn0082970	snoRNA:Psi28S-3316c
FBgn0039929	CG11076
FBgn0033258	CG8712
FBgn0266303	asRNA:CR44968
FBgn0267542	asRNA:CR45882
FBgn0040778	CG17977
FBgn0266694	lncRNA:CR45184
FBgn0036991	CtIP
FBgn0036441	CG13476
FBgn0266627	asRNA:CR45134
FBgn0086855	CG17078
FBgn0033268	Obp44a
FBgn0023534	CG17778
FBgn0267552	asRNA:CR45892
FBgn0031306	CG4577
FBgn0035782	CG14835
FBgn0053340	CG33340
FBgn0284229	CG46313
FBgn0031538	CG3246
FBgn0261505	CR42653
FBgn0262570	CG43110
FBgn0266649	lncRNA:CR45156
FBgn0036288	CG10660
FBgn0263625	lncRNA:CR43634
FBgn0261835	lncRNA:CR42767
FBgn0264485	lncRNA:CR43893
FBgn0034152	Acp53C14a
FBgn0264437	lncRNA:CR43855
FBgn0051245	CG31245
FBgn0037122	CG14570
FBgn0003175	px
FBgn0050334	CG30334
FBgn0036342	CG11279
FBgn0052572	CG32572
FBgn0034464	CG11018
FBgn0033919	CG8547
FBgn0039733	CG11504
FBgn0263648	lncRNA:CR43639
FBgn0263457	asRNA:CR43480
FBgn0284223	CG46307
FBgn0265540	asRNA:CR44390
FBgn0265340	lncRNA:CR44294
FBgn0267696	lncRNA:CR46032
FBgn0035196	CG9129
FBgn0083023	snoRNA:Psi18S-640d
FBgn0034515	CG13428
FBgn0035902	CG6683
FBgn0267777	lncRNA:CR46108
FBgn0040717	Nplp4
FBgn0031080	CG12655
FBgn0037065	CG12974
FBgn0261843	pre-mod(mdg4)-W
FBgn0266990	lncRNA:CR45441
FBgn0030757	CG9902
FBgn0051176	CG31176
FBgn0032856	CG16798
FBgn0261507	CG42655
FBgn0031110	Obp19b
FBgn0262836	CG43200
FBgn0040363	CG11384
FBgn0051050	CG31050
FBgn0041246	Gr32a
FBgn0265310	lncRNA:CR44283
FBgn0035786	Tsp66A
FBgn0263476	snoRNA:CG32479-b
FBgn0032598	ChLD3
FBgn0265625	CG44433
FBgn0029728	CG2861
FBgn0040730	CG15127
FBgn0063384	snoRNA:U29:54Eb
FBgn0034942	CG13566
FBgn0033667	reb
FBgn0264469	asRNA:CR43877
FBgn0265201	CG44261
FBgn0011559	Acp36DE
FBgn0262993	lncRNA:CR43301
FBgn0259707	CG42361
FBgn0050355	CG30355
FBgn0040719	CG15357
FBgn0263981	asRNA:CR43730
FBgn0031320	CG5126
FBgn0267456	asRNA:CR45806
FBgn0052243	CG32243
FBgn0032419	CG17217
FBgn0050072	Obp50c
FBgn0050073	Obp50b
FBgn0266044	lncRNA:CR44809
FBgn0266632	asRNA:CR45139
FBgn0085298	CG34269
FBgn0262293	mir-2490
FBgn0050363	cola
FBgn0083055	snoRNA:Psi18S-1295
FBgn0065046	snoRNA:U3:9B
FBgn0266679	lncRNA:CR45169
FBgn0261502	CG42650
FBgn0038207	CG14356
FBgn0038217	CG14840
FBgn0030936	CG6481
FBgn0036704	CG6497
FBgn0051897	CG31897
FBgn0262612	CG43138
FBgn0036139	CG6216
FBgn0031954	CG14537
FBgn0051882	CG31882
FBgn0030319	CG2533
FBgn0032362	spz4
FBgn0266308	lncRNA:CR44973
FBgn0261799	dsx-c73A
FBgn0266569	CG42259
FBgn0266416	asRNA:CR45056
FBgn0082933	snoRNA:Me28S-G1083c
FBgn0262022	CG42833
FBgn0065099	snRNA:7SK
FBgn0262839	CG43203
FBgn0036654	CG9692
FBgn0264431	lncRNA:CR43849
FBgn0051099	CG31099
FBgn0000003	7SLRNA:CR32864
FBgn0032299	CG17127
FBgn0085461	CG34432
FBgn0261504	7SLRNA:CR42652
FBgn0004414	msopa
FBgn0032111	CG13110
FBgn0039449	CG6425
FBgn0028534	CG7916
FBgn0051287	CG31287
FBgn0024250	brk
FBgn0031626	CG15631
FBgn0035139	CG13891
FBgn0051845	asRNA:CR31845
FBgn0039485	CG17189
FBgn0033403	CG13739
FBgn0264565	lncRNA:CR43937
FBgn0039299	CG11854
FBgn0051044	lncRNA:CR31044
FBgn0262837	CG43201
FBgn0040682	CG14664
FBgn0267812	asRNA:CR46137
FBgn0050479	CG30479
FBgn0265813	lncRNA:CR44602
FBgn0266489	CG45088
FBgn0031638	CG11927
FBgn0035260	CG7991
FBgn0263330	lncRNA:CR43411
FBgn0033164	CG11112
FBgn0038179	CG9312
FBgn0266204	lncRNA:CR44899
FBgn0034642	CG15674
FBgn0265737	lncRNA:CR44544
FBgn0003310	S
FBgn0035197	CG9130
FBgn0046297	lncRNA:CR9284
FBgn0262824	CG43195
FBgn0261061	Sfp96F
FBgn0265810	asRNA:CR44599
FBgn0025627	CG4194
FBgn0284236	CG46320
FBgn0264308	CG43778
FBgn0263492	asRNA:CR43481
FBgn0262002	CG42820
FBgn0053003	CG33003
FBgn0264553	lncRNA:CR43932
FBgn0034144	CG5089
FBgn0082983	snoRNA:Psi28S-2626
FBgn0264427	CG43845
FBgn0051437	CG31437
FBgn0082957	snoRNA:Psi28S-3405d
FBgn0038706	CG3517
FBgn0052459	CG32459
FBgn0052117	CG32117
FBgn0029681	CG15239
FBgn0037013	CG13250
FBgn0262682	asRNA:CR43152
FBgn0004175	Mst84Dd
FBgn0025387	CG12184
FBgn0035246	CG13928
FBgn0029539	CG11663
FBgn0026563	CG1979
FBgn0034210	Camp
FBgn0263997	CG43740
FBgn0261506	CG42654
FBgn0267448	asRNA:CR45798
FBgn0035069	CG3611
FBgn0052027	lncRNA:CR32027
FBgn0027109	NPF
FBgn0051097	CG31097
FBgn0032039	CG13385
FBgn0033702	CG8854
FBgn0264901	lncRNA:CR44092
FBgn0250826	CG34160
FBgn0267689	CG46025
FBgn0064912	CG31178
FBgn0262982	CG43290
FBgn0267457	asRNA:CR45807
FBgn0053179	beat-IIIb
FBgn0032483	CG15482
FBgn0264678	lncRNA:CR43963
FBgn0085479	CG34450
FBgn0033872	CG6329
FBgn0264705	lncRNA:CR43974
FBgn0039642	CG11882
FBgn0083030	snoRNA:Psi18S-525i
FBgn0085239	CG34210
FBgn0028880	CG15256
FBgn0001323	knrl
FBgn0040588	CG13841
FBgn0045800	Uhg1
FBgn0263114	CG43371
FBgn0265823	lncRNA:CR44612
FBgn0034329	IM1
FBgn0023407	B4
FBgn0262788	CG43169
FBgn0266215	asRNA:CR44910
FBgn0032176	CG13127
FBgn0043022	snRNA:U5:38ABa
FBgn0082958	snoRNA:Psi28S-3405c
FBgn0262992	lncRNA:CR43300
FBgn0052713	CG32713
FBgn0054044	lncRNA:CR34044
FBgn0259849	Su(Ste):CR42418
FBgn0266393	CR45033
FBgn0266351	asRNA:CR45000
FBgn0039118	CG10208
FBgn0004569	aos
FBgn0011670	Mst57Dc
FBgn0266167	asRNA:CR44873
FBgn0031878	sip2
FBgn0266735	asRNA:CR45208
FBgn0265254	lncRNA:CR44268
FBgn0030759	CG13014
FBgn0039511	CG3330
FBgn0264511	lncRNA:CR43910
FBgn0039326	CG10562
FBgn0031129	CG1324
FBgn0083979	Ir10a
FBgn0267820	asRNA:CR46145
FBgn0029702	CG15572
FBgn0052816	CG32816
FBgn0266687	lncRNA:CR45177
FBgn0013301	ProtB
FBgn0262581	CG43121
FBgn0261582	CG42692
FBgn0267112	lncRNA:CR45552
FBgn0042131	CG18808
FBgn0265530	lncRNA:CR44380
FBgn0050369	CG30369
FBgn0082974	snoRNA:Psi28S-3305c
FBgn0259993	lncRNA:CR42491
FBgn0260428	CG42523
FBgn0028953	CG14478
FBgn0052214	CG32214
FBgn0265961	lncRNA:CR44748
FBgn0028533	CG7953
FBgn0037463	djl
FBgn0052440	CG32440
FBgn0263581	lncRNA:CR43606
FBgn0036609	CG13039
FBgn0053723	CG33723
FBgn0021738	Crg-1
FBgn0265348	lncRNA:CR44302
FBgn0259936	Uhg3
FBgn0260455	CG10332
FBgn0267452	asRNA:CR45802
FBgn0265940	lncRNA:CR44727
FBgn0267613	asRNA:CR45951
FBgn0267588	asRNA:CR45926
FBgn0267600	lncRNA:CR45938
[truncated: 4,594 more rows]
