# Supplementary material for: 3D Mitochondrial Structure in Aging Human Skeletal Muscle: Insights Into MFN‐2‐Mediated Changes
Source: Aging Cell. 2025 Apr 25;24(7):e70054. doi: 10.1111/acel.70054 (PMC12266761; doi:10.1111/acel.70054)
Supplement: Supplementary file 9 — Videos S1–S9. Representative 3D reconstruction of mitochondria from young cases (Case #1: Video S1; Case #2: Video S2; Case #3: Video S3; Case #4: Video S4; Case #5: Video S5) and old cases (Case #2: Video S7; Case #3: Video S8; Case #4: Video S9) of human skeletal muscle. [file ACEL-24-e70054-s011.zip]

Archive with 9 entries (9 files):
- acel70054-sup-0009-supinfo_Video 1.mpg
- acel70054-sup-0016-supinfo_Video 2.mpg
- acel70054-sup-0017-supinfo_Video 3.mpg
- acel70054-sup-0018-supinfo_Video 4.mpg
- acel70054-sup-0019-supinfo_Video 5.mpg
- acel70054-sup-0020-supinfo_Video 6.mpg
- acel70054-sup-0021-supinfo_Video 7.mpg
- acel70054-sup-0022-supinfo_Video 8.mpg
- acel70054-sup-0023-supinfo_Video 9.mpg
