# Supplementary material for: 3D Mitochondrial Structure in Aging Human Skeletal Muscle: Insights Into MFN‐2‐Mediated Changes
Source: Aging Cell. 2025 Apr 25;24(7):e70054. doi: 10.1111/acel.70054 (PMC12266761; doi:10.1111/acel.70054)
Supplement: Supplementary file 10 — Videos S10–S11. Examples of exercises performed by Cohort #3: chair stand test as a proxy for lower body endurance (Video S10) and arm curl test as a proxy for upper body endurance (Video S11). [file ACEL-24-e70054-s001.zip]

Archive with 2 entries (2 files):
- acel70054-sup-0010-supinfo_Video 10.mp4
- acel70054-sup-0011-supinfo_Video 11.mp4
