# Supplementary material for: 3D Mitochondrial Structure in Aging Human Skeletal Muscle: Insights Into MFN‐2‐Mediated Changes
Source: Aging Cell. 2025 Apr 25;24(7):e70054. doi: 10.1111/acel.70054 (PMC12266761; doi:10.1111/acel.70054)
Supplement: Supplementary file 11 — Videos S12–S15. Behavior and motor function of control Drosophila (Videos S12 and S13) and Marf knockdown organisms (Videos S14 and S15). [file ACEL-24-e70054-s002.zip]

Archive with 4 entries (4 files):
- acel70054-sup-0012-supinfo_Video 12.mov
- acel70054-sup-0013-supinfo_Video 13.AVI
- acel70054-sup-0014-supinfo_Video 14.mov
- acel70054-sup-0015-supinfo_Video 15.mov
